# Supplementary material for: Female sex worker preferences for HIV pre-exposure prophylaxis delivery in Uganda: A discrete choice experiment
Source: PLOS Glob Public Health. 2025 Jun 24;5(6):e0003848. doi: 10.1371/journal.pgph.0003848 (PMC12186891; doi:10.1371/journal.pgph.0003848)
Supplement: S1 Data — (XLSX) [file pgph.0003848.s002.xlsx]

## Sheet: Sheet1
	AGE	MARITAL STATUS	EDUC. LEVEL	AREA OF RESIDENCE	DURATION ON PrEP	CURRENT WAY OF GETTING PrEP	COMMORBIDITIES	CARD A1	CARD A2	CARD A3	CARD A4	CARD B1	CARD B2	CARD B3	CARD B4	CARD C1	CARD C2	CARD C3	CARD C4	CARD D1	CARD D2	CARD D3	CARD D4	CARD E1	CARD E2	CARD E3	CARD E4	CARD F1	CARD F2	CARD F3	CARD F4	CARD G1	CARD G2	CARD G3	CARD G4	CARD H1	CARD H2	CARD H3	CARD H4
1	30	Single	Primary	WithinKampala	Lessthan6months	Facility	No	0	0	1	0	0	0	1	0	0	0	0	1	0	0	0	1	0	0	0	1	1	0	0	0	0	0	0	1	0	0	0	1
2	21	Single	Primary	WithinKampala	Lessthan6months	Community	Yes	1	0	0	0	0	0	1	0	0	1	0	0	1	0	0	0	0	0	1	0	0	0	1	0	0	0	1	0	0	0	1	0
3	24	Single	Primary	WithinKampala	Lessthan1year	Community	No	0	1	0	0	1	0	0	0	1	0	0	0	1	0	0	0	1	0	0	0	1	0	0	0	0	1	0	0	0	1	0	0
4	20	Single	Secondary	WithinKampala	Morethan1year	Facility	No	0	1	0	0	0	0	1	0	1	0	0	0	0	1	0	0	1	0	0	0	1	0	0	0	0	0	1	0	0	1	0	0
5	38	Single	Primary	WithinKampala	Lessthan6months	Community	Yes	0	0	1	0	1	0	0	0	1	0	0	0	1	0	0	0	0	1	0	0	1	0	0	0	0	1	0	0	0	1	0	0
6	16	Single	Primary	WithinKampala	Morethan1year	Community	Yes	0	1	0	0	0	0	1	0	0	1	0	0	0	0	1	0	0	0	1	0	0	0	1	0	0	0	1	0	0	1	0	0
7	29	Married	Primary	WithinKampala	Morethan1year	Both	Yes	0	1	0	0	0	0	1	0	0	0	1	0	0	1	0	0	0	0	1	0	1	0	0	0	0	0	1	0	0	1	0	0
8	19	Single	Primary	WithinKampala	Lessthan1year	Both	No	1	0	0	0	0	0	1	0	0	1	0	0	1	0	0	0	1	0	0	0	1	0	0	0	0	0	1	0	0	1	0	0
9	24	Single	Primary	WithinKampala	Lessthan1year	Community	No	0	0	1	0	1	0	0	0	0	1	0	0	0	0	1	0	0	0	1	0	0	0	1	0	0	1	0	0	0	1	0	0
10	32	Single	Secondary	WithinKampala	Lessthan1year	Both	Yes	1	0	0	0	0	0	1	0	0	1	0	0	1	0	0	0	0	0	0	1	0	0	0	1	0	0	1	0	0	0	1	0
11	40	Single	None	WithinKampala	Morethan1year	Facility	No	0	0	0	1	0	0	1	0	0	1	0	0	1	0	0	0	0	0	0	1	0	0	0	1	0	0	0	1	0	0	0	1
12	28	Single	Secondary	WithinKampala	Morethan1year	Both	Yes	0	1	0	0	0	1	0	0	0	0	1	0	1	0	0	0	0	0	1	0	0	0	1	0	0	1	0	0	0	0	1	0
13	40	Single	Secondary	WithinKampala	Morethan1year	Both	Yes	0	1	0	0	0	1	0	0	0	0	1	0	1	0	0	0	1	0	0	0	1	0	0	0	0	1	0	0	0	0	1	0
14	35	Single	Primary	WithinKampala	Lessthan6months	Community	Yes	1	0	0	0	0	0	1	0	0	1	0	0	1	0	0	0	1	0	0	0	1	0	0	0	0	0	1	0	0	1	0	0
15	26	Single	Primary	WithinKampala	Morethan1year	Community	No	0	0	1	0	0	0	1	0	0	0	1	0	0	0	1	0	1	0	0	0	1	0	0	0	0	1	0	0	1	0	0	0
16	32	Single	Secondary	WithinKampala	Lessthan1year	Community	Yes	0	1	0	0	0	0	1	0	0	1	0	0	0	1	0	0	0	1	0	0	0	0	1	0	1	0	0	0	1	0	0	0
17	25	Single	Secondary	WithinKampala	Lessthan6months	Facility	Yes	0	1	0	0	0	0	1	0	0	1	0	0	0	0	0	1	0	0	0	1	0	0	0	1	0	0	0	1	0	0	0	1
18	24	Single	Primary	WithinKampala	Morethan1year	Community	No	0	0	1	0	1	0	0	0	0	0	1	0	0	0	1	0	0	1	0	0	1	0	0	0	0	1	0	0	1	0	0	0
19	25	Single	Primary	WithinKampala	Lessthan6months	Community	No	0	0	1	0	1	0	0	0	1	0	0	0	0	0	1	0	0	1	0	0	0	1	0	0	0	1	0	0	0	0	1	0
20	39	Single	Primary	WithinKampala	Lessthan6months	Facility	No	1	0	0	0	0	0	1	0	0	0	1	0	0	0	1	0	0	1	0	0	0	0	1	0	1	0	0	0	1	0	0	0
21	19	Single	Diploma	WithinKampala	Morethan1year	Community	Yes	0	1	0	0	1	0	0	0	0	1	0	0	1	0	0	0	0	0	1	0	1	0	0	0	0	0	1	0	0	1	0	0
22	23	Single	Secondary	WithinKampala	Lessthan1year	Community	No	0	1	0	0	1	0	0	0	0	1	0	0	1	0	0	0	1	0	0	0	0	0	1	0	0	0	1	0	1	0	0	0
23	18	Single	Secondary	WithinKampala	Morethan1year	Community	Yes	0	0	0	1	0	0	1	0	0	1	0	0	0	0	1	0	0	0	1	0	0	0	1	0	0	0	1	0	0	1	0	0
24	18	Single	Primary	WithinKampala	Morethan1year	Community	Yes	0	1	0	0	0	0	1	0	0	1	0	0	1	0	0	0	0	0	0	1	1	0	0	0	0	0	1	0	0	0	0	1
25	26	Single	Primary	WithinKampala	Morethan1year	Community	No	0	1	0	0	0	0	1	0	0	0	1	0	1	0	0	0	0	0	1	0	0	0	1	0	0	0	1	0	0	1	0	0
26	37	Single	Secondary	WithinKampala	Morethan1year	Both	Yes	0	1	0	0	0	1	0	0	0	0	1	0	1	0	0	0	0	0	1	0	0	0	1	0	0	0	1	0	0	0	1	0
27	20	Single	Secondary	WithinKampala	Morethan1year	Community	Yes	0	1	0	0	0	1	0	0	1	0	0	0	0	0	1	0	1	0	0	0	0	0	1	0	0	0	1	0	0	0	1	0
28	26	Single	Diploma	WithinKampala	Morethan1year	Both	Yes	0	1	0	0	0	0	1	0	0	0	1	0	0	0	1	0	0	0	1	0	0	0	1	0	0	0	1	0	0	0	1	0
29	17	Single	Secondary	WithinKampala	Lessthan1year	Both	Yes	0	1	0	0	0	0	1	0	0	0	0	1	0	0	0	1	0	0	1	0	1	0	0	0	0	0	1	0	0	1	0	0
30	38	Single	None	WithinKampala	Morethan1year	Facility	No	0	0	1	0	0	1	0	0	0	1	0	0	1	0	0	0	0	0	1	0	0	0	1	0	0	1	0	0	0	1	0	0
31	25	Single	Primary	WithinKampala	Lessthan6months	Community	Yes	0	1	0	0	0	0	1	0	0	0	0	1	0	0	0	1	1	0	0	0	1	0	0	0	0	0	0	1	0	1	0	0
32	25	Single	Primary	WithinKampala	Morethan1year	Facility	Yes	0	0	1	0	0	0	1	0	0	1	0	0	0	1	0	0	0	0	1	0	1	0	0	0	0	1	0	0	0	1	0	0
33	18	Single	Diploma	WithinKampala	Morethan1year	Community	Yes	0	1	0	0	1	0	0	0	0	1	0	0	1	0	0	0	0	1	0	0	1	0	0	0	1	0	0	0	0	1	0	0
34	18	Single	Primary	WithinKampala	Morethan1year	Community	Yes	0	0	0	1	0	0	1	0	0	1	0	0	1	0	0	0	0	0	0	1	1	0	0	0	0	1	0	0	0	1	0	0
35	18	Single	Secondary	WithinKampala	Morethan1year	Facility	Yes	0	1	0	0	0	0	1	0	0	0	1	0	0	1	0	0	0	1	0	0	1	0	0	0	0	0	1	0	0	1	0	0
36	25	Single	Secondary	WithinKampala	Lessthan6months	Community	No	1	0	0	0	0	1	0	0	0	0	1	0	0	0	1	0	1	0	0	0	0	0	1	0	1	0	0	0	1	0	0	0
37	24	Single	Secondary	WithinKampala	Morethan1year	Both	No	0	1	0	0	0	1	0	0	0	0	1	0	0	0	1	0	0	1	0	0	0	0	1	0	0	0	1	0	0	1	0	0
38	21	Single	Secondary	WithinKampala	Lessthan6months	Community	No	0	0	1	0	0	1	0	0	1	0	0	0	0	1	0	0	0	0	1	0	0	0	1	0	0	0	1	0	0	1	0	0
39	26	Single	Degree	WithinKampala	Lessthan1year	Community	No	0	1	0	0	0	1	0	0	0	0	1	0	1	0	0	0	0	0	1	0	0	0	1	0	0	1	0	0	0	1	0	0
40	30	Single	Secondary	WithinKampala	Morethan1year	Both	Yes	0	1	0	0	0	1	0	0	0	0	1	0	0	0	1	0	0	1	0	0	0	1	0	0	0	0	1	0	0	0	1	0
41	34	Single	Secondary	OutsideKampala	Morethan1year	Both	Yes	0	0	0	1	0	0	1	0	0	0	1	0	0	0	1	0	0	0	1	0	0	0	1	0	0	0	1	0	0	0	1	0
42	34	Single	Secondary	WithinKampala	Morethan1year	Community	Yes	0	1	0	0	0	1	0	0	0	0	1	0	0	1	0	0	0	0	1	0	0	0	1	0	0	0	1	0	0	1	0	0
43	51	Single	None	WithinKampala	Morethan1year	Facility	Yes	0	1	0	0	0	0	1	0	0	1	0	0	0	1	0	0	0	1	0	0	0	1	0	0	0	0	1	0	1	0	0	0
44	31	Single	Secondary	WithinKampala	Lessthan6months	Both	Yes	1	0	0	0	0	0	1	0	1	0	0	0	0	0	1	0	0	1	0	0	0	0	1	0	1	0	0	0	1	0	0	0
45	32	Single	Primary	WithinKampala	Lessthan6months	Both	Yes	1	0	0	0	0	1	0	0	1	0	0	0	0	0	1	0	0	1	0	0	1	0	0	0	0	0	1	0	1	0	0	0
46	28	Single	Primary	OutsideKampala	Morethan1year	Facility	No	1	0	0	0	0	0	1	0	1	0	0	0	1	0	0	0	1	0	0	0	1	0	0	0	0	0	1	0	0	0	1	0
47	30	Single	Primary	WithinKampala	Lessthan6months	Community	Yes	0	0	1	0	0	0	1	0	0	0	1	0	0	0	1	0	0	0	1	0	0	0	1	0	0	0	1	0	0	0	1	0
48	23	Single	Diploma	WithinKampala	Morethan1year	Facility	No	0	0	0	1	0	0	0	1	0	0	0	1	0	0	0	1	0	0	0	1	0	0	0	1	0	0	0	1	0	0	0	1
49	45	Single	Primary	WithinKampala	Morethan1year	Facility	Yes	0	1	0	0	1	0	0	0	0	1	0	0	1	0	0	0	1	0	0	0	0	0	1	0	0	0	1	0	0	1	0	0
50	32	Single	Primary	WithinKampala	Lessthan6months	Community	Yes	0	1	0	0	1	0	0	0	0	0	1	0	0	0	1	0	0	1	0	0	0	1	0	0	0	0	1	0	0	1	0	0
51	25	Single	Secondary	WithinKampala	Lessthan6months	Community	Yes	0	0	0	1	0	0	1	0	0	0	0	1	0	0	0	1	1	0	0	0	0	1	0	0	0	0	1	0	0	1	0	0
52	39	Single	Primary	WithinKampala	Morethan1year	Facility	Yes	0	1	0	0	0	0	1	0	0	0	0	1	0	0	0	1	0	0	0	1	0	0	0	1	0	0	0	1	0	0	0	1
53	23	Single	Secondary	WithinKampala	Lessthan6months	Both	Yes	0	1	0	0	1	0	0	0	1	0	0	0	1	0	0	0	1	0	0	0	0	1	0	0	0	1	0	0	0	0	0	1
54	40	Single	Secondary	WithinKampala	Lessthan1year	Both	Yes	0	1	0	0	1	0	0	0	1	0	0	0	1	0	0	0	1	0	0	0	0	0	1	0	0	0	1	0	1	0	0	0
55	30	Single	None	WithinKampala	Morethan1year	Both	Yes	0	1	0	0	0	0	1	0	0	0	0	1	1	0	0	0	1	0	0	0	0	0	1	0	0	1	0	0	1	0	0	0
56	38	Single	Primary	WithinKampala	Lessthan6months	Facility	Yes	0	0	0	1	0	0	1	0	0	0	0	1	0	0	0	1	0	0	0	1	0	0	0	1	0	0	0	1	0	0	0	1
57	24	Single	Secondary	WithinKampala	Lessthan6months	Facility	Yes	0	1	0	0	1	0	0	0	0	1	0	0	0	1	0	0	1	0	0	0	1	0	0	0	0	0	1	0	0	0	1	0
58	36	Single	Primary	WithinKampala	Lessthan6months	Community	Yes	0	1	0	0	1	0	0	0	1	0	0	0	1	0	0	0	1	0	0	0	1	0	0	0	1	0	0	0	0	1	0	0
59	40	Single	Primary	WithinKampala	Lessthan1year	Community	No	0	0	1	0	0	1	0	0	0	0	1	0	0	1	0	0	0	1	0	0	0	0	1	0	1	0	0	0	1	0	0	0
60	28	Single	Primary	WithinKampala	Morethan1year	Facility	Yes	0	1	0	0	0	0	1	0	0	0	1	0	0	0	0	1	0	0	0	1	0	1	0	0	0	0	1	0	0	0	0	1
61	42	Single	Secondary	WithinKampala	Lessthan6months	Community	Yes	0	1	0	0	1	0	0	0	0	0	0	1	0	0	0	1	0	0	0	1	0	0	1	0	0	0	0	1	0	0	0	1
62	20	Single	Primary	WithinKampala	Morethan1year	Facility	No	0	1	0	0	0	0	1	0	0	1	0	0	1	0	0	0	1	0	0	0	1	0	0	0	0	0	0	1	0	1	0	0
63	20	Single	Primary	WithinKampala	Morethan1year	Facility	No	0	1	0	0	0	0	1	0	0	1	0	0	1	0	0	0	1	0	0	0	1	0	0	0	0	0	0	1	0	1	0	0
64	20	Single	Primary	WithinKampala	Lessthan1year	Facility	Yes	0	1	0	0	0	0	1	0	0	1	0	0	0	0	1	0	1	0	0	0	0	0	0	1	0	0	1	0	0	1	0	0
65	20	Single	Primary	WithinKampala	Morethan1year	Facility	No	0	1	0	0	0	0	1	0	0	1	0	0	1	0	0	0	1	0	0	0	1	0	0	0	0	1	0	0	0	1	0	0
66	20	Single	Secondary	WithinKampala	Morethan1year	Facility	No	0	1	0	0	0	0	1	0	0	1	0	0	0	1	0	0	1	0	0	0	1	0	0	0	0	1	0	0	0	1	0	0
67	33	Single	Primary	WithinKampala	Lessthan1year	Both	Yes	0	0	1	0	0	0	1	0	0	0	0	1	1	0	0	0	1	0	0	0	0	1	0	0	1	0	0	0	0	0	0	1
68	35	Single	Primary	WithinKampala	Morethan1year	Facility	No	0	1	0	0	0	1	0	0	0	1	0	0	0	0	1	0	1	0	0	0	1	0	0	0	0	1	0	0	0	1	0	0
69	42	Married	Secondary	WithinKampala	Lessthan1year	Community	Yes	1	0	0	0	1	0	0	0	0	0	1	0	0	1	0	0	0	0	1	0	0	1	0	0	1	0	0	0	0	1	0	0
70	23	Single	Primary	WithinKampala	Lessthan1year	Facility	Yes	0	0	0	1	0	0	1	0	0	0	0	1	0	0	0	1	0	0	0	1	0	0	0	1	0	0	0	1	0	0	0	1
71	17	Single	None	WithinKampala	Lessthan6months	Community	No	0	0	0	1	1	0	0	0	0	0	0	1	0	0	0	1	0	0	0	1	0	1	0	0	0	0	1	0	0	0	0	1
72	29	Single	Secondary	WithinKampala	Lessthan1year	Community	Yes	1	0	0	0	0	1	0	0	0	1	0	0	0	1	0	0	0	1	0	0	0	0	1	0	0	1	0	0	0	1	0	0
73	42	Single	Primary	WithinKampala	Morethan1year	Both	Yes	0	1	0	0	0	0	1	0	0	0	1	0	0	1	0	0	0	1	0	0	1	0	0	0	0	0	1	0	0	0	1	0
74	28	Single	Secondary	WithinKampala	Morethan1year	Facility	Yes	0	1	0	0	0	0	1	0	1	0	0	0	0	1	0	0	1	0	0	0	1	0	0	0	0	0	1	0	0	1	0	0
75	18	Single	Secondary	WithinKampala	Lessthan6months	Community	No	0	0	0	1	1	0	0	0	0	0	0	1	0	0	0	1	1	0	0	0	0	1	0	0	0	0	1	0	0	1	0	0
76	30	Single	Primary	WithinKampala	Morethan1year	Community	No	1	0	0	0	0	1	0	0	0	1	0	0	0	1	0	0	0	0	1	0	0	1	0	0	0	1	0	0	0	1	0	0
77	26	Single	Primary	WithinKampala	Morethan1year	Community	Yes	0	1	0	0	1	0	0	0	1	0	0	0	1	0	0	0	0	1	0	0	0	0	1	0	0	0	1	0	0	0	1	0
78	32	Single	None	WithinKampala	Lessthan6months	Both	No	0	1	0	0	1	0	0	0	0	0	1	0	1	0	0	0	1	0	0	0	1	0	0	0	0	1	0	0	0	1	0	0
79	25	Single	Primary	WithinKampala	Lessthan6months	Community	Yes	1	0	0	0	0	1	0	0	0	0	1	0	0	1	0	0	0	0	1	0	0	0	1	0	0	0	1	0	1	0	0	0
80	36	Single	None	WithinKampala	Morethan1year	Both	Yes	0	1	0	0	0	0	1	0	1	0	0	0	1	0	0	0	1	0	0	0	1	0	0	0	0	0	1	0	0	1	0	0
81	27	Single	Primary	WithinKampala	Lessthan6months	Community	Yes	0	1	0	0	1	0	0	0	1	0	0	0	0	0	0	1	0	0	0	1	0	0	0	1	0	1	0	0	0	1	0	0
82	29	Single	Secondary	WithinKampala	Lessthan6months	Community	Yes	0	1	0	0	1	0	0	0	1	0	0	0	1	0	0	0	0	0	1	0	1	0	0	0	0	0	1	0	0	1	0	0
83	37	Single	Secondary	WithinKampala	Morethan1year	Facility	Yes	0	1	0	0	0	0	1	0	0	0	1	0	0	0	0	1	0	0	0	1	0	0	0	1	0	0	1	0	0	0	0	1
84	23	Single	Secondary	WithinKampala	Lessthan6months	Facility	Yes	0	1	0	0	0	0	1	0	0	1	0	0	1	0	0	0	1	0	0	0	1	0	0	0	0	0	1	0	0	1	0	0
85	17	Single	Primary	WithinKampala	Lessthan6months	Facility	Yes	0	1	0	0	1	0	0	0	0	0	1	0	1	0	0	0	0	1	0	0	0	0	1	0	0	1	0	0	0	1	0	0
86	37	Single	Secondary	WithinKampala	Morethan1year	Community	Yes	0	1	0	0	1	0	0	0	0	0	1	0	1	0	0	0	0	1	0	0	0	0	1	0	0	1	0	0	0	1	0	0
87	27	Single	Secondary	WithinKampala	Lessthan6months	Facility	Yes	0	1	0	0	1	0	0	0	0	0	1	0	1	0	0	0	0	1	0	0	0	0	1	0	0	1	0	0	0	1	0	0
88	23	Single	Secondary	WithinKampala	Lessthan6months	Both	Yes	0	1	0	0	0	1	0	0	0	1	0	0	0	1	0	0	0	1	0	0	1	0	0	0	0	0	1	0	0	1	0	0
89	28	Single	Primary	WithinKampala	Lessthan6months	Community	No	0	0	1	0	0	0	1	0	0	0	1	0	0	0	1	0	0	0	1	0	0	0	1	0	1	0	0	0	0	0	1	0
90	31	Single	Primary	WithinKampala	Morethan1year	Facility	Yes	0	1	0	0	0	0	1	0	0	1	0	0	1	0	0	0	1	0	0	0	1	0	0	0	0	0	1	0	0	1	0	0
91	22	Single	Primary	WithinKampala	Lessthan1year	Facility	Yes	0	0	0	1	0	0	0	1	0	0	0	1	1	0	0	0	0	0	0	1	0	0	0	1	0	0	0	1	0	0	0	1
92	15	Single	Primary	WithinKampala	Lessthan6months	Community	No	0	1	0	0	1	0	0	0	0	0	1	0	0	1	0	0	1	0	0	0	0	1	0	0	0	0	1	0	1	0	0	0
93	19	Married	Primary	WithinKampala	Morethan1year	Community	Yes	0	0	1	0	0	0	1	0	0	0	1	0	0	1	0	0	1	0	0	0	1	0	0	0	1	0	0	0	1	0	0	0
94	23	Married	Secondary	WithinKampala	Morethan1year	Community	Yes	0	1	0	0	0	0	1	0	0	1	0	0	0	1	0	0	0	1	0	0	0	1	0	0	0	0	1	0	0	1	0	0
95	18	Single	Secondary	WithinKampala	Lessthan1year	Both	No	0	0	0	1	0	0	1	0	0	0	0	1	0	1	0	0	0	0	0	1	0	1	0	0	0	0	1	0	0	0	1	0
96	43	Single	Primary	WithinKampala	Lessthan1year	Both	Yes	0	1	0	0	0	0	1	0	1	0	0	0	0	0	1	0	0	0	1	0	0	1	0	0	0	0	1	0	0	0	1	0
97	32	Single	Primary	WithinKampala	Lessthan6months	Community	Yes	1	0	0	0	0	1	0	0	0	0	1	0	0	0	1	0	0	0	1	0	0	0	1	0	0	1	0	0	0	1	0	0
98	30	Single	Primary	OutsideKampala	Lessthan1year	Facility	No	1	0	0	0	1	0	0	0	0	0	1	0	0	1	0	0	0	0	1	0	0	0	1	0	0	0	1	0	0	0	1	0
99	30	Single	Primary	WithinKampala	Lessthan1year	Facility	Yes	0	1	0	0	1	0	0	0	0	0	0	1	0	1	0	0	1	0	0	0	0	1	0	0	1	0	0	0	0	0	1	0
100	19	Single	Secondary	WithinKampala	Lessthan6months	Facility	Yes	0	0	1	1	0	0	1	0	0	0	1	0	1	0	0	0	0	1	0	0	0	0	1	0	0	1	0	0	0	0	1	0
101	19	Single	Secondary	WithinKampala	Morethan1year	Facility	Yes	0	0	0	1	0	0	1	0	0	1	0	0	0	0	0	1	0	0	0	1	0	0	1	0	0	0	0	1	0	0	0	1
102	27	Married	Secondary	OutsideKampala	Lessthan1year	Community	Yes	0	0	1	0	0	0	1	0	0	0	1	0	0	0	1	0	0	0	1	0	0	0	1	0	1	0	0	0	1	0	0	0
103	48	Single	Primary	WithinKampala	Morethan1year	Community	Yes	0	1	0	0	1	0	0	0	0	1	0	0	1	0	0	0	1	0	0	0	1	0	0	0	0	0	1	0	0	1	0	0
104	30	Single	Secondary	WithinKampala	Lessthan1year	Community	Yes	0	0	0	1	0	0	1	0	1	0	0	0	0	0	0	1	0	0	1	0	0	0	0	1	0	0	1	0	0	0	1	0
105	30	Single	Secondary	WithinKampala	Lessthan6months	Community	Yes	0	1	0	0	1	0	0	0	1	0	0	0	0	0	0	1	0	0	0	1	0	0	0	1	0	1	0	0	0	1	0	0
106	32	Single	Primary	WithinKampala	Lessthan1year	Facility	Yes	0	1	0	0	0	0	1	0	0	1	0	0	0	0	1	0	0	0	0	1	0	0	0	1	0	0	0	1	0	1	0	0
107	19	Single	Primary	WithinKampala	Lessthan6months	Facility	No	0	1	0	0	0	0	0	1	0	0	0	1	0	1	0	0	0	0	0	1	0	1	0	0	0	0	0	1	0	0	1	0
108	23	Single	Secondary	WithinKampala	Lessthan6months	Facility	Yes	0	1	0	0	0	0	1	0	1	0	0	0	0	0	0	1	0	0	0	1	0	1	0	0	0	0	1	0	0	1	0	0
109	50	Single	Secondary	WithinKampala	Lessthan6months	Community	Yes	0	1	0	0	1	0	0	0	1	0	0	0	1	0	0	0	1	0	0	0	0	1	0	0	0	1	0	0	0	1	0	0
110	31	Single	Primary	WithinKampala	Lessthan6months	Community	No	0	1	0	0	1	0	0	0	1	0	0	0	1	0	0	0	1	0	0	0	0	1	0	0	0	1	0	0	0	1	0	0
111	23	Single	Secondary	WithinKampala	Lessthan6months	Facility	Yes	0	0	0	1	0	0	1	0	0	0	0	1	0	0	1	0	0	1	0	0	0	0	0	1	0	0	1	0	0	0	1	0
112	23	Single	Primary	WithinKampala	Lessthan1year	Community	Yes	0	1	0	0	0	0	1	0	1	0	0	0	1	0	0	0	0	1	0	0	1	0	0	0	0	1	0	0	0	1	0	0
113	27	Single	Secondary	WithinKampala	Morethan1year	Facility	No	0	0	0	1	0	0	1	0	0	0	1	0	0	1	0	0	1	0	0	0	1	0	0	0	0	0	1	0	0	0	1	0
114	43	Single	Secondary	WithinKampala	Lessthan1year	Facility	Yes	0	1	0	0	1	0	0	0	0	1	0	0	1	0	0	0	1	0	0	0	1	0	0	0	1	0	0	0	0	1	0	0
115	18	Single	Secondary	WithinKampala	Lessthan6months	Facility	No	0	1	0	0	0	0	1	0	0	1	0	0	1	0	0	0	1	0	0	0	1	0	0	0	0	1	0	0	0	1	0	0
116	22	Single	Primary	WithinKampala	Lessthan6months	Community	Yes	0	0	1	0	1	0	0	0	0	1	0	0	1	0	0	0	0	1	0	0	0	0	1	0	0	1	0	0	0	1	0	0
117	29	Single	Primary	WithinKampala	Lessthan1year	Both	No	0	0	0	1	0	0	1	0	1	0	0	0	1	0	0	0	0	0	0	1	0	0	0	1	0	0	1	0	0	0	1	0
118	20	Single	Primary	WithinKampala	Lessthan6months	Facility	No	0	0	1	0	0	0	1	0	1	0	0	0	1	0	0	0	0	1	0	0	0	0	1	0	1	0	0	0	0	1	0	0
119	21	Single	Secondary	WithinKampala	Lessthan6months	Facility	Yes	0	0	1	0	0	0	1	0	1	0	0	0	1	0	0	0	0	0	1	0	0	1	0	0	0	1	0	0	0	0	1	0
120	32	Single	Secondary	WithinKampala	Morethan1year	Facility	Yes	0	1	0	0	0	0	1	0	0	0	1	0	0	1	0	0	0	0	1	0	0	0	0	1	0	0	0	1	0	0	0	1
121	25	Single	Secondary	WithinKampala	Morethan1year	Facility	Yes	1	0	0	0	1	0	0	0	0	0	1	0	0	1	0	0	0	0	1	0	0	0	0	1	0	0	0	1	0	0	0	1
122	20	Single	Secondary	WithinKampala	Lessthan6months	Both	Yes	0	0	1	0	0	0	1	0	0	0	0	1	1	0	0	0	0	0	0	1	1	0	0	0	0	0	1	0	0	0	0	1
123	37	Single	Secondary	WithinKampala	Lessthan1year	Community	Yes	0	0	1	0	0	0	1	0	0	1	0	0	0	0	1	0	0	0	0	1	0	0	0	1	0	0	0	1	0	0	0	1
124	16	Single	Secondary	WithinKampala	Lessthan6months	Community	No	0	1	0	0	1	0	0	0	1	0	0	0	1	0	0	0	0	0	1	0	0	1	0	0	0	0	1	0	0	1	0	0
125	40	Single	Secondary	WithinKampala	Lessthan1year	Community	No	0	1	0	0	1	0	0	0	1	0	0	0	0	1	0	0	0	0	1	0	0	1	0	0	0	0	1	0	0	1	0	0
126	50	Single	Primary	WithinKampala	Lessthan6months	Community	Yes	0	1	0	0	1	0	0	0	1	0	0	0	0	1	0	0	0	0	1	0	0	1	0	0	0	1	0	0	0	1	0	0
127	17	Single	Secondary	WithinKampala	Lessthan6months	Community	Yes	0	0	1	0	1	0	0	0	0	0	1	0	1	0	0	0	0	0	1	0	1	0	0	0	0	0	1	0	1	0	0	0
128	19	Single	Secondary	WithinKampala	Lessthan1year	Facility	Yes	0	0	0	1	0	0	1	0	0	1	0	0	1	0	0	0	0	0	0	1	0	0	0	1	0	0	0	1	0	0	0	1
129	19	Single	Primary	WithinKampala	Lessthan6months	Facility	Yes	0	0	0	1	0	0	1	0	0	0	0	1	0	0	0	1	0	0	0	1	0	0	0	1	0	0	0	1	0	0	0	1
130	23	Single	Secondary	WithinKampala	Morethan1year	Facility	Yes	0	0	0	1	0	0	1	0	0	0	0	1	0	0	0	1	0	0	0	1	0	0	0	1	0	0	0	1	0	0	0	1
131	39	Single	Secondary	WithinKampala	Morethan1year	Facility	No	0	0	0	1	0	0	1	0	0	0	0	1	1	0	0	0	0	0	1	0	0	0	0	1	0	0	0	1	0	0	1	0
132	19	Single	Primary	WithinKampala	Lessthan1year	Community	No	0	1	0	0	0	0	0	1	0	1	0	0	1	0	0	0	0	0	1	0	1	0	0	0	0	0	0	1	0	1	0	0
133	20	Single	Secondary	WithinKampala	Morethan1year	Community	No	0	1	0	0	1	0	0	0	0	1	0	0	1	0	0	0	0	0	0	1	0	1	0	0	0	0	0	1	0	1	0	0
134	25	Single	Secondary	WithinKampala	Lessthan6months	Both	Yes	0	1	0	0	0	0	1	0	0	0	1	0	1	0	0	0	0	1	0	0	0	1	0	0	0	0	1	0	0	0	1	0
135	28	Single	Diploma	WithinKampala	Lessthan6months	Both	Yes	0	1	0	0	0	0	1	0	0	0	1	0	1	0	0	0	0	1	0	0	0	1	0	0	0	0	1	0	0	0	1	0
136	40	Single	Primary	WithinKampala	Lessthan1year	Facility	Yes	0	1	0	0	1	0	0	0	1	0	0	0	1	0	0	0	0	0	1	0	0	1	0	0	0	1	0	0	0	0	1	0
137	20	Single	Secondary	WithinKampala	Lessthan6months	Community	No	1	0	0	0	0	1	0	0	0	0	1	0	0	0	1	0	0	0	1	0	0	0	1	0	1	0	0	0	1	0	0	0
138	17	Single	Primary	WithinKampala	Lessthan6months	Facility	Yes	0	0	1	0	0	0	1	0	0	1	0	0	1	0	0	0	1	0	0	0	0	0	1	0	0	0	1	0	0	0	1	0
139	19	Single	Primary	WithinKampala	Lessthan6months	Facility	Yes	0	0	0	1	0	0	1	0	0	0	1	0	0	0	1	0	1	0	0	0	0	0	1	0	0	0	1	0	0	1	0	0
140	22	Single	Primary	WithinKampala	Lessthan1year	Facility	Yes	0	0	0	1	0	0	1	0	0	0	0	1	0	0	0	1	0	0	0	1	0	1	0	0	0	0	1	0	0	0	0	1
141	38	Single	Primary	WithinKampala	Lessthan6months	Facility	Yes	0	0	0	1	0	0	1	0	0	0	0	1	0	0	0	1	0	0	0	1	0	0	0	1	0	0	1	0	0	0	1	0
142	20	Single	None	WithinKampala	Lessthan6months	Community	No	0	0	0	1	0	0	1	0	1	0	0	0	1	0	0	0	0	0	0	1	0	1	0	0	0	0	0	1	0	1	0	0
143	30	Single	Secondary	OutsideKampala	Morethan1year	Facility	Yes	0	0	1	0	0	0	1	0	0	1	0	0	1	0	0	0	1	0	0	0	1	0	0	0	0	0	0	1	0	0	0	1
144	32	Single	None	WithinKampala	Lessthan1year	Community	Yes	0	0	0	1	0	0	1	0	0	0	0	1	0	0	0	1	1	0	0	0	1	0	0	0	0	1	0	0	0	0	1	0
145	19	Single	Secondary	WithinKampala	Lessthan6months	Facility	No	0	1	0	0	0	0	1	0	0	0	0	1	0	1	0	0	0	0	1	0	0	1	0	0	0	0	1	0	0	1	0	0
146	32	Single	Primary	WithinKampala	Lessthan1year	Facility	Yes	0	1	0	0	0	0	1	0	0	0	0	1	0	1	0	0	0	0	0	1	0	1	0	0	0	0	1	0	0	0	1	0
147	27	Single	Primary	WithinKampala	Morethan1year	Community	Yes	0	1	0	0	0	0	1	0	0	0	1	0	0	0	0	1	0	0	0	1	0	0	0	1	0	0	0	1	0	0	1	0
148	23	Single	Secondary	WithinKampala	Lessthan1year	Community	No	1	0	0	0	1	0	0	0	1	0	0	0	1	0	0	0	1	0	0	0	0	0	1	0	1	0	0	0	0	0	1	0
149	20	Single	Primary	WithinKampala	Lessthan6months	Community	Yes	0	0	0	1	0	0	0	1	0	0	0	1	0	0	0	1	0	0	0	1	0	0	0	1	0	0	0	1	0	0	0	1
150	22	Single	Secondary	WithinKampala	Morethan1year	Community	No	0	0	0	1	0	0	1	0	0	0	0	1	0	0	0	1	0	0	0	1	1	0	0	0	0	0	0	1	0	0	0	1
151	20	Single	Secondary	WithinKampala	Lessthan6months	Both	Yes	0	1	0	0	0	0	0	1	1	0	0	0	0	1	0	0	1	0	0	0	1	0	0	0	0	0	1	0	0	1	0	0
152	41	Single	Primary	WithinKampala	Lessthan1year	Community	No	0	0	0	1	0	0	0	1	0	0	0	1	0	0	0	1	0	0	0	1	0	0	0	1	0	0	0	1	0	0	0	1
153	30	Single	Diploma	WithinKampala	Morethan1year	Community	No	0	1	0	0	1	0	0	0	0	0	0	1	1	0	0	0	0	0	0	1	0	0	0	1	0	0	0	1	0	0	0	1
154	24	Single	Secondary	WithinKampala	Morethan1year	Facility	No	0	1	0	0	0	0	1	0	0	1	0	0	1	0	0	0	0	0	0	1	0	0	0	1	0	0	0	1	0	0	0	1
155	22	Single	Primary	WithinKampala	Lessthan1year	Community	Yes	0	0	0	1	0	0	1	0	0	0	0	1	1	0	0	0	0	0	0	1	0	0	0	1	0	0	0	1	0	0	0	1
156	29	Single	None	WithinKampala	Morethan1year	Community	No	0	1	0	0	0	0	1	0	0	0	1	0	0	0	0	1	0	0	1	0	1	0	0	0	0	1	0	0	0	1	0	0
157	36	Single	Secondary	WithinKampala	Morethan1year	Facility	No	0	1	0	0	0	0	1	0	0	1	0	0	1	0	0	0	0	0	0	1	0	0	0	1	0	0	0	1	0	1	0	0
158	22	Single	Primary	WithinKampala	Morethan1year	Community	No	0	1	0	0	1	0	0	0	0	1	0	0	1	0	0	0	0	0	0	1	0	0	0	1	0	0	0	1	0	1	0	0
159	41	Single	Primary	WithinKampala	Lessthan6months	Facility	No	0	0	0	1	0	0	1	0	0	0	0	1	0	0	0	1	0	0	0	1	0	0	0	1	0	0	0	1	0	0	0	1
160	22	Single	Secondary	WithinKampala	Morethan1year	Both	No	0	0	0	1	0	0	1	0	0	0	0	1	0	0	0	1	0	0	0	1	0	0	0	1	0	0	0	1	0	0	0	1
161	21	Single	Secondary	WithinKampala	Lessthan1year	Community	No	0	1	0	0	1	0	0	0	0	1	0	0	1	0	0	0	0	1	0	0	0	1	0	0	0	1	0	0	0	1	0	0
162	23	Single	Secondary	WithinKampala	Lessthan1year	Community	No	0	0	1	0	0	1	0	0	0	0	1	0	1	0	0	0	0	1	0	0	1	0	0	0	1	0	0	0	1	0	0	0
163	49	Divorced	None	WithinKampala	Lessthan6months	Facility	Yes	0	0	0	1	0	0	1	0	0	0	0	1	0	0	0	1	0	0	0	1	0	0	0	1	0	0	0	1	0	0	0	1
164	20	Single	Primary	WithinKampala	Lessthan6months	Both	No	0	1	0	0	0	1	0	0	0	1	0	0	0	1	0	0	0	1	0	0	0	0	1	0	1	0	0	0	1	0	0	0
165	22	Single	Primary	WithinKampala	Lessthan6months	Facility	Yes	0	1	0	0	1	0	0	0	0	0	1	0	1	0	0	0	0	1	0	0	1	0	0	0	1	0	0	0	0	1	0	0
166	22	Single	Secondary	WithinKampala	Morethan1year	Facility	No	0	1	0	0	0	0	1	0	0	0	1	0	0	1	0	0	0	0	1	0	1	0	0	0	0	1	0	0	0	1	0	0
167	27	Single	Diploma	WithinKampala	Morethan1year	Facility	No	0	0	1	0	0	0	1	0	0	0	1	0	0	0	1	0	0	0	1	0	0	1	0	0	0	0	1	0	0	0	1	0
168	21	Single	Secondary	WithinKampala	Morethan1year	Facility	No	0	1	0	0	0	0	1	0	0	0	0	1	1	0	0	0	0	0	1	0	0	0	0	1	0	0	0	1	0	0	0	1
169	20	Single	Secondary	WithinKampala	Morethan1year	Community	No	0	0	0	1	0	0	1	0	0	1	0	0	0	0	1	0	1	0	0	0	1	0	0	0	1	0	0	0	1	0	0	0
170	20	Single	Primary	WithinKampala	Lessthan1year	Community	No	0	0	0	1	0	0	1	0	0	1	0	0	0	0	1	0	1	0	0	0	1	0	0	0	0	1	0	0	1	0	0	0
171	21	Single	Primary	WithinKampala	Lessthan6months	Community	No	0	0	0	1	0	0	1	0	0	1	0	0	0	0	1	0	0	1	0	0	1	0	0	0	0	0	0	1	0	0	0	1
172	20	Single	Primary	WithinKampala	Morethan1year	Both	Yes	0	0	0	1	0	0	1	0	0	0	0	1	0	0	0	1	0	0	0	1	0	0	0	1	0	0	0	1	0	0	0	1
173	18	Single	Secondary	WithinKampala	Lessthan6months	Both	Yes	0	0	1	0	0	0	1	0	0	1	0	0	1	0	0	0	1	0	0	0	1	0	0	0	1	0	0	0	1	0	0	0
174	18	Single	Secondary	WithinKampala	Lessthan1year	Community	No	0	1	0	0	1	0	0	0	0	0	0	1	1	0	0	0	1	0	0	0	0	0	0	1	0	0	0	1	0	0	0	1
175	19	Single	Secondary	WithinKampala	Lessthan6months	Community	No	0	0	0	1	0	0	1	0	1	0	0	0	1	0	0	0	0	0	1	0	0	1	0	0	0	0	1	0	0	0	1	0
176	26	Single	Primary	WithinKampala	Lessthan6months	Facility	No	0	0	0	1	0	0	1	0	0	0	0	1	0	0	0	1	0	0	0	1	0	0	0	1	0	0	0	1	0	0	0	1
177	24	Single	Diploma	WithinKampala	Morethan1year	Facility	No	0	1	0	0	0	0	1	0	0	1	0	0	1	0	0	0	1	0	0	0	1	0	0	0	1	0	0	0	1	0	0	0
178	20	Single	Primary	WithinKampala	Lessthan1year	Community	No	0	1	0	0	0	0	1	0	0	1	0	0	1	0	0	0	0	0	1	0	1	0	0	0	0	1	0	0	0	1	0	0
179	22	Divorced	Diploma	WithinKampala	Morethan1year	Facility	No	0	1	0	0	0	0	1	0	0	1	0	0	1	0	0	0	1	0	0	0	1	0	0	0	0	1	0	0	0	1	0	0
180	21	Single	Primary	WithinKampala	Morethan1year	Community	Yes	0	0	1	0	0	1	0	0	0	0	1	0	0	0	1	0	0	1	0	0	0	0	1	0	0	0	0	1	0	0	0	1
181	20	Single	Primary	WithinKampala	Lessthan6months	Both	Yes	0	1	0	0	0	0	1	0	0	0	0	1	1	0	0	0	0	0	1	0	1	0	0	0	0	0	0	1	0	1	0	0
182	17	Single	Secondary	WithinKampala	Lessthan6months	Facility	Yes	0	0	1	0	0	0	1	0	0	1	0	0	0	1	0	0	0	0	1	0	0	0	0	1	0	0	0	1	0	0	1	0
183	20	Single	Secondary	WithinKampala	Lessthan6months	Facility	Yes	0	0	0	1	0	0	1	0	0	0	0	1	0	0	0	1	0	0	0	1	0	0	0	1	0	0	0	1	0	0	0	1
184	35	Single	Primary	WithinKampala	Lessthan6months	Facility	Yes	0	0	1	0	0	0	1	0	1	0	0	0	1	0	0	0	0	0	1	0	0	0	1	0	1	0	0	0	0	1	0	0
185	35	Single	Primary	WithinKampala	Lessthan6months	Facility	Yes	0	1	0	0	0	0	1	0	0	0	1	0	0	1	0	0	0	1	0	0	1	0	0	0	0	0	1	0	0	1	0	0
186	22	Single	Secondary	WithinKampala	Lessthan6months	Facility	Yes	0	0	0	1	0	0	1	0	0	0	0	1	0	0	0	1	0	0	0	1	0	0	0	1	0	0	0	1	0	0	0	1
187	29	Single	Primary	WithinKampala	Lessthan6months	Facility	Yes	0	1	0	0	0	0	1	0	0	0	1	0	0	0	1	0	1	0	0	0	0	0	1	0	0	1	0	0	0	1	0	0
188	23	Divorced	Primary	WithinKampala	Lessthan6months	Facility	Yes	1	0	0	0	0	0	1	0	1	0	0	0	0	1	0	0	0	0	1	0	1	0	0	0	0	1	0	0	0	0	1	0
189	23	Single	Secondary	WithinKampala	Lessthan6months	Facility	Yes	0	1	0	0	0	0	1	0	0	1	0	0	0	1	0	0	0	0	1	0	1	0	0	0	1	0	0	0	1	0	0	0
190	24	Single	None	WithinKampala	Lessthan6months	Facility	Yes	0	1	0	0	0	1	0	0	0	1	0	0	0	1	0	0	0	1	0	0	0	0	1	0	1	0	0	0	1	0	0	0
191	21	Single	Secondary	WithinKampala	Morethan1year	Facility	Yes	0	1	0	0	0	0	1	0	0	1	0	0	1	0	0	0	1	0	0	0	1	0	0	0	0	1	0	0	0	1	0	0
192	20	Single	Primary	WithinKampala	Lessthan6months	Facility	Yes	0	0	0	1	0	0	1	0	0	0	0	1	0	0	0	1	0	0	0	1	0	0	0	1	0	0	0	1	0	0	0	1
193	18	Single	Secondary	WithinKampala	Lessthan6months	Both	Yes	0	0	1	0	1	0	0	0	0	0	1	0	0	1	0	0	0	1	0	0	1	0	0	0	0	0	1	0	0	0	0	1
194	23	Single	Primary	WithinKampala	Morethan1year	Community	Yes	0	1	0	0	0	0	1	0	0	0	1	0	0	1	0	0	0	0	1	0	0	0	1	0	0	0	1	0	0	0	1	0
195	17	Single	Primary	WithinKampala	Lessthan1year	Facility	Yes	0	1	0	0	0	0	1	0	0	0	1	0	0	1	0	0	0	0	1	0	1	0	0	0	0	0	1	0	0	0	1	0
196	17	Single	Primary	WithinKampala	Lessthan6months	Community	No	0	0	0	1	0	0	1	0	0	0	0	1	0	0	0	1	0	0	0	1	0	0	0	1	0	0	0	1	0	0	0	1
197	22	Single	Primary	WithinKampala	Lessthan6months	Facility	No	0	1	0	0	0	0	1	0	0	0	0	1	0	0	1	0	0	0	1	0	0	0	0	1	0	0	0	1	0	0	0	1
198	24	Single	Secondary	WithinKampala	Lessthan6months	Both	Yes	0	1	0	0	0	0	1	0	0	1	0	0	0	0	1	0	0	0	0	1	0	0	0	1	0	0	0	1	0	0	0	1
199	21	Single	Secondary	WithinKampala	Lessthan6months	Community	Yes	0	1	0	0	0	0	0	1	0	1	0	0	0	1	0	0	0	1	0	0	0	0	1	0	0	0	1	0	0	1	0	0
200	20	Single	Primary	WithinKampala	Lessthan1year	Community	Yes	0	1	0	0	0	0	1	0	0	1	0	0	1	0	0	0	1	0	0	0	1	0	0	0	0	1	0	0	0	1	0	0
201	36	Single	Primary	WithinKampala	Morethan1year	Facility	No	0	0	0	1	0	0	1	0	0	0	0	1	0	0	1	0	0	0	0	1	0	1	0	0	0	0	1	0	0	0	0	1
202	27	Single	Primary	WithinKampala	Lessthan6months	Facility	Yes	0	1	0	0	0	0	1	0	0	1	0	0	1	0	0	0	0	0	1	0	1	0	0		0	0	1	0	0	1	0	0
203	35	Single	Primary	WithinKampala	Morethan1year	Facility	Yes	0	0	0	1	0	0	1	0	0	0	1	0	0	0	1	0	0	1	0	0	0	0	1	0	1	0	0	0	1	0	0	0

## Sheet: Sheet2
	Single	Within Kampala	None
	Married	Outside Kampala	Primary
	Divorced		Secondary
			Diploma
			Degree
		Less than 6 months	Yes
		Less than 1 year	No
		More than 1 year	Infenctions		Infections
					STIs
		Community			Hypertension
		Facility			Diabetes
		Both	STI
